# Supplementary material for: Dermal fibroblasts respond to IL-4 and IL-13 and promote T cell recruitment in atopic dermatitis
Source: J Clin Invest. 2026 Jan 22;136(5):e196108. doi: 10.1172/JCI196108 (PMC12948424; doi:10.1172/JCI196108)
Supplement: Supporting data values [file jci-136-196108-s055.xlsx]

## Sheet: Figure 3G
	Untreated	IL-4/13	IL-1b	IL-4/13+IL-1b	TNFa+IL-17A	IL-4/13+TNFa+IL-17A	TNFa+IL-17A+IL-1b	IL-4/13+TNFa+IL-17A+IL-1b
Ccl8	1.00576	2.89833	3.25808	6.10113	5.63897	12.0273	8.87217	11.6649
	1.01084	3.30511	3.97233	6.80041	6.40176	13.1476	8.16424	14.9807
	0.983402	3.23834	3.20376	6.0084	9.08351	12.5391	8.79615	19.6292
Ccl11	0.830444	11.7073	2.45311	23.1475	5.17413	45.0447	6.3173	39.4833
	1.29144	13.2727	3.1391	26.0068	5.3043	42.6791	5.48446	43.4213
	0.878118	13.5547	2.08845	26.3087	5.62184	48.4458	6.30408	50.5432
Ccl17	0.990379	1.7429	1.06973	2.18559	5.76268	18.7209	11.6515	33.353
	0.966517	1.4832	1.24012	2.32963	6.93247	20.8633	12.0706	38.34
	1.0431	1.52942	1.03574	2.13553	9.77244	23.6212	11.1986	40.6494

## Sheet: Figure 3H
	3T3-CM_unt	3T3-CM_IL4/13	3T3-CM_Inf	3T3-CM_IL4/13+Inf
CCL8	0.073947	0.239516	1.95938	6.67988
	0.072657	0.267813	1.88735	7.8276
	0.07923	0.33838	2.32332	7.97764

## Sheet: Figure 3I
	Untreated	Untreated	Untreated	Untreated	IL4/13	IL4/13	IL4/13	IL4/13	Inf	Inf	Inf	Inf	IL4/13+Inf	IL4/13+Inf	IL4/13+Inf	IL4/13+Inf
CCL11 (Eotaxin)	0.09352	0.10925	0.0854	0.09751	0.4029	0.36111	0.31075	0.39739	0.24267	0.36111	0.21889	0.2458	1.12468	0.9134	0.98282	0.84878
CCL17 (TARC)	0.051217	0.054597	0.051217	0.054597	0.04626	0.058033	0.058033	0.049549	0.335875	0.440693	0.261343	0.379115	0.506778	0.411039	0.438412	0.456658
CCL3 (MIP-1α)	0	0.07951	0.10659	0.02066	0.09734	0.02658	0.02356	0.01529	0.17095	0.353	0.14544	0.2079	0.25149	0.22954	0.2737	0.18663
CXCL9 (MIG)	0.034459	0.020496	0.01894	0.014559	0.020496	0.020496	0.014559	0.014559	0.038322	0.046433	0.020496	0.030735	0.038322	0.050666	0.023743	0.050666
CCL20 (MIP-3α)	0	0	0	0	0	0	0	0	0.791254	1.13328	0.593961	1.22185	0.87464	0.819388	0.928614	1.00305
CXCL11 (I-TAC)	0.047644	0.040018	0.043442	0.040018	0.040018	0.039342	0.038	0.03405	0.051943	0.060804	0.044832	0.043442	0.068434	0.071543	0.068434	0.055594
CCL4 (MIP-1β)	0.024489	0.025356	0.028904	0.014068	0.022356	0.018662	0.018662	0.018662	0.018662	0.023629	0.017868	0.017868	0.023203	0.025356	0.024489	0.024058
CXCL8 (IL-8)	2.27	2.7	2.23	1.66	2.74	3.53	3.15	2.48	220.56	333.24	192.61	287.21	399.9	352.24	376.39	427
CXCL10 (IP-10)	0.2	0.42	0.33	0.16	0.28	0	0.02	0.1	13.2	18.88	9.98	11.68	17.7	19.18	21.49	17.37
CCL2 (MCP-1)	19.68	22.02	19.68	15.89	30.14	34.25	31.5	30.3	449.53	749.38	375.75	460.43	718.15	605.91	619.82	580.91
CCL5 (RANTES)	0.05	0.07	0.08	0.04	0.09	0.07	0.1	0.09	5.59	8.65	5.03	5.37	8.99	8.54	9.7	8.56
CXCL5 (ENA-78)	0.03	0.1	0.1	0.01	0.03	0.04	0.04	0.01	9.18	13.44	7.7	9.2	11.33	10.24	11.03	12.85
CXCL1 (GROα)	4.49	5.22	4.26	3.56	9.52	10.41	9.38	9.23	91.53	125.2	74.86	100.23	130.83	111.35	113.97	112.53

## Sheet: Figure 4B
	untreated	IL-4/13	IL-17A+TNFa	IL-1b+IL-17A+TNFa	IL-4/13+IL-1b+IL-17A+TNFa
Neutrophils	4146	3862	28942	31996	27564
	3109	5409	29271	31182	28172
	3492	4508	29521	12058	27279
Monocytes	1695	1677	2253	2578	2124
	1210	1701	2520	2210	2256
	1193	1587	2430	1938	2084
T cells	159	139	389	359	571
	113	243	480	397	617
	114	207	404	247	751

## Sheet: Figure 4C
	CM_unt	CM_IL4/13	CM_TNFa+IL17A+Il1b	CM_IL4/13+TNFa+IL17A+Il1b	3T3-CM_unt	3T3-CM_IL4/13	3T3-CM_TNFa+IL17A+Il1b	3T3-CM_IL4/13+TNFa+IL17A+Il1b
T cell number	661	1277	494	1140	558	1776	2826	4481
	540	1147	411	1323	467	1583	2906	4714
	666	1302	418	1308	560	2118	2689	4084

## Sheet: Figure 4D
	3T3-CM_unt	3T3-CM_IL4/13	3T3-CM_TNFa+IL17A+Il1b	3T3-CM_IL4/13+TNFa+IL17A+Il1b
CD4+, CD8a- T cell	341	746	1585	2665
	224	760	1511	2617
	265	966	1408	2329

## Sheet: Figure 4E
	3T3-CM_unt	3T3-CM_IL4/13	3T3-CM_TNFa+IL17A+Il1b	3T3-CM_IL4/13+TNFa+IL17A+Il1b
CD4-, CD8a+ T cell	108	775	804	1365
	143	582	915	1576
	154	867	799	1233

## Sheet: Figure 4F
	siCTRL-Unt	siCTRL-Inf	siCTRL-IL4/13+Inf	siCCL2-IL4/13+Inf	siCCL7-IL4/13+Inf	siCCL8-IL4/13+Inf	siCCL11-IL4/13+Inf	siCCL17-IL4/13+Inf
T cell number	972	2771	9814	10722	10471	5400	14413	9867
	924	3337	9468	10960	10164	6724	14407	10132
	1122	3343	8453	10480	11098	7451	14935	12095
				9870	13397	6891	13250	10592

## Sheet: Figure 4G
	3T3-CM_unt	3T3-CM_IL4-13	3T3-CM_Inf	3T3-CM_MIX	3T3-CM_MIX-iCcr1	3T3-CM_MIX-iCcr2	3T3-CM_MIX-iCcr3	3T3-CM_MIX-iCcr4	3T3-CM_MIX-iCcr5
T cell number	330	673	1627	5275	4386	4570	2010	5308	5209
	417	1448	1471	3736	5611	5808	2549	3521	4506
	424	1596	1824	5857	5119	6218	2095	5492	6104

## Sheet: Figure 4H
	Permeabilization -	Permeabilization +
	0.4	99.24
	0.55	99.19
	0.41	99.15

[truncated: 16 more sheets: Figure 5C, Figure 5E, Figure 5F, Figure 5G, Figure 5H, Figure 5J, Supplemental Figure 3B, Supplemental Figure 3C, Supplemental Figure 3D, Supplemental Figure 4C, Supplemental Figure 4D, Supplemental Figure 5D, Supplemental Figure 5E, Supplemental Figure 5F, Supplemental Table 1, Supplemental Table 2]
